# Supplementary material for: Navigation and perception of spatial layout in virtual echo-acoustic space
Source: Cognition. 2020 Apr;197:104185. doi: 10.1016/j.cognition.2020.104185 (PMC7033557; doi:10.1016/j.cognition.2020.104185)
Supplement: Supplementary file 1 — Excel file containing data reported in the results section, broken down for each individual participant. [file mmc1.xlsx]

## Sheet: Sheet1
VIRTUAL NAVIGATION TASK
TIME (SECONDS) TAKEN TO COMPLETE MAZE																						NUMBER OF COLLISIONS MADE																						PROPORTION OF MAZES SUCCESSFULLY COMPLETED
PPT-ID	AGE	GENDER	Session 1	Session 2	Session 3	Session 4	Session 5	Session 6	Session 7	Session 8	Session 9	Session 10	Session 11	Session 12	Session 13	Session 14	Session 15	Session 16	Session 17	Session 18		PPT-ID	AGE	GENDER	Session 1	Session 2	Session 3	Session 4	Session 5	Session 6	Session 7	Session 8	Session 9	Session 10	Session 11	Session 12	Session 13	Session 14	Session 15	Session 16	Session 17	Session 18		PPT-ID	AGE	GENDER	Session 1	Session 2	Session 3
1	22	F	128.69	97.2519	70.5706	64.1611	42.0979	35.5493	33.5265	33.4809	30.3414	29.6124	34.0902	49.4868	50.8261	52.0415	84.9805	81.586	103.973	68.2409		1	22	F	4.61111	5.66667	2.88889	3.38889	1.88889	2.44444	2.27778	2.94444	2.5	2.77778	4	4.16667	5.66667	5.83333	2	1.61111	2.11111	1.16667		1	22	F	0.611111	0.833333	1
2	38	F	33.7457	32.4854	31.7798	49.9225	35.4456	44.3687	41.4596	40.4901	29.698	26.8585	28.4929	27.6654	32.8713	37.3597	93.4839	99.7534	65.5735	82.4402		2	38	F	4.61111	4.72222	5.38889	9	4.22222	7.11111	5.5	5.38889	2.16667	2.05556	2.05556	2.11111	2.83333	3.05556	2.22222	2.44444	1.66667	2.22222		2	38	F	1	0.944444	1
3	25	M	96.1954	43.0102	44.0254	43.6532	22.007	29.9725	20.3657	46.6222	54.5209	24.1548	27.5048	21.5056	32.1096	16.5181	73.5376	62.9973	62.7335	49.3472		3	25	M	18.1111	5.38889	5.77778	5.44444	0.611111	2.11111	0.388889	5.33333	4.38889	0.111111	0.333333	0.166667	1.83333	0.0555556	1.5	1.11111	1.11111	0.833333		3	25	M	0.833333	1	1
4	23	M	152.838	117.709	85.7531	101.414	84.3007	85.0218	75.7545	85.7041	82.4362	61.3501	69.0113	71.3113	67.3982	64.7606	52.3153	80.8492	72.9943	75.139		4	23	M	8.5	5.16667	4.61111	3.55556	2.77778	2.83333	2.83333	3.44444	2.77778	3.05556	2.44444	2.11111	1.5	2.16667	0.722222	1.27778	1.16667	1.05556		4	23	M	0.388889	0.777778	0.888889
5	60	M	67.776	61.5095	49.755	59.2263	71.4524	52.2249	36.2358	43.7842	51.0349	41.0768	37.304	38.925	42.6986	33.3412	64.0437	68.7047	68.6221	62.1857		5	60	M	3.38889	3	1.55556	2.61111	3.83333	1.88889	1.5	2.16667	1.61111	0.833333	0.777778	1.16667	1.38889	0.777778	0.833333	0.833333	0.944444	0.833333		5	60	M	0.944444	0.944444	1
6	21	M	84.1114	49.3031	38.3913	38.6055	28.7505	38.4981	41.6993	32.8967	30.479	28.5711	34.5964	18.4529	22.1731	16.8652	63.1138	47.7144	42.2744	51.4584		6	21	M	5.83333	5.5	4.11111	4.33333	2.44444	4.16667	3.88889	2.61111	1.77778	2.11111	3.77778	1.11111	2.22222	0.944444	1.66667	1.11111	0.833333	1.5		6	21	M	0.944444	0.944444	1
7	24	F	179.403	114.024	109.328	109.35	102.311	89.9466	106.531	92.6318	95.9657	97.5646	57.9966	67.2673	63.0468	47.6246	138.087	123.232	123.274	166.855		7	24	F	8.27778	14.6667	15.4444	24.3889	15.1111	12.3333	13.5	13.3333	15.2222	15.4444	6.16667	7.61111	7.5	5.16667	3.55556	3	3	4.77778		7	24	F	0.0555556	0.666667	0.777778
8	48	F	66.9575	42.5178	49.0816	44.2524	28.051	24.7229	22.2172	28.6717	23.2032	20.5158	32.0136	20.229	16.3495	16.3344	123.757	68.4622	97.0975	79.768		8	48	F	7.83333	4.83333	8.33333	7.55556	3.16667	2.44444	2.61111	4.55556	2.44444	2.38889	7.72222	2.44444	1.38889	1.55556	5.11111	2.33333	4.38889	3.27778		8	48	F	0.944444	1	0.944444
9	21	M	87.5771	66.3363	29.0191	23.3227	20.2867	25.6345	24.1463	20.3054	16.5372	15.4959	15.6822	14.1647	16.3761	17.6253	36.6561	46.0974	25.5791	21.2705		9	21	M	4.05556	4	0.277778	0.388889	0.333333	0.666667	0.277778	0.111111	0.388889	0.222222	0.111111	0.111111	0.277778	0.0555556	0.666667	0.944444	0.222222	0		9	21	M	0.833333	1	1
10	71	F	114.818	106.083	91.5079	118.335	142.911	133.576	101.83	121.273	114.576	89.7528	100.686	99.272	99.6245	87.7458	137.05	144.292	146.305	138.403		10	71	F	2.55556	4.55556	4.05556	4.61111	6.33333	5.27778	3	4.33333	4.5	1.16667	1.55556	2.5	2.16667	2.16667	1.83333	1.27778	1.66667	1.55556		10	71	F	0.722222	0.666667	0.833333
11	32	M	89.4362	109.524	59.8474	95.3911	93.8908	79.1631	60.0124	57.81	52.3577	53.4913	58.7064	51.6248	62.4993	49.3505	122.03	85.4051	99.9745	79.8416		11	32	M	3.05556	1.88889	1.11111	5.38889	2.44444	2.16667	0.722222	1.88889	0.666667	1	0.722222	0.888889	1.27778	0.277778	2.77778	1.5	1.94444	1.33333		11	32	M	0.833333	0.666667	0.944444
12	27	M	130.323	89.7888	72.7345	81.1538	69.4834	64.0944	42.8045	54.7039	68.1047	56.824	54.8677	51.384	54.7927	60.9742	94.8195	106.194	70.5928	80.6519		12	27	M	6.88889	3.61111	2.88889	3.22222	2.33333	2.16667	1	2.05556	2.38889	1.72222	1.66667	1.55556	1.38889	2.22222	1.16667	1.27778	1	1.16667		12	27	M	0.611111	1	0.944444
13	35	M	83.7996	58.1684	55.8841	50.2545	50.2301	42.4723	40.0862	55.6031	47.1905	53.9678	50.4689	48.2987	49.3041	46.1258	69.7389	57.8891	58.2964	51.8289		13	35	M	3.22222	1.44444	0.888889	0.666667	1.11111	0.333333	0.277778	1.16667	0.5	0.611111	0.555556	0	0.0555556	0.555556	0.944444	0.388889	0.277778	0.166667		13	35	M	1	1	1
14	22	F	142.196	107.608	94.0733	107.04	63.846	61.4357	49.745	53.031	44.6818	35.8265	23.6863	18.5806	23.0186	25.4597	111.004	88.2187	96.4835	103.325		14	22	F	4.11111	8.22222	10.5556	16.8889	10.2778	13.0556	9.61111	11.2222	8.94444	5.88889	3.38889	1.27778	4	3.77778	2.61111	1.55556	2.88889	2.94444		14	22	F	0.444444	0.722222	0.833333
EE1	50	M	84.4007																			EE1	50	M	2.44444														0.444444	0.722222	0.833333	0.833333		EE1	50	M	0.861111
EE2	35	M	47.1708																			EE2	35	M	2.5																			EE2	35	M	1
EE3	24	M	70.9498																			EE3	24	M	10.2222																			EE3	24	M	0.888889
PERFORMANCE FOR 'OLD' AND 'NEW' MAZES
TIME (SECONDS) TAKEN TO COMPLETE MAZE								NUMBER OF COLLISIONS MADE								PROPORTION OF MAZES SUCCESSFULLY COMPLETED
PPT-ID	AGE	GENDER	S19'Old'	S19'New'	S20'Old'	S20'New'		PPT-ID	AGE	GENDER	S19'Old'	S19'New'	S20'Old'	S20'New'		PPT-ID	AGE	GENDER	S19'Old'	S19'New'	S20'Old'	S20'New'
1	22	F	83.6457	86.1148	60.6128	79.086		1	22	F	2.44444	2.38889	1.72222	2.27778		1	22	F	0.944444	0.888889	1	0.888889
2	38	F	82.4032	76.3681	66.1243	77.3257		2	38	F	2.55556	2.11111	2	2.44444		2	38	F	0.833333	0.722222	0.944444	0.833333
3	25	M	41.6206	46.7287	38.7292	46.0885		3	25	M	0.5	0.611111	0.555556	1.11111		3	25	M	1	1	1	0.944444
4	23	M	67.8131	74.2444	80.8865	103.632		4	23	M	0.666667	1.11111	1.61111	2		4	23	M	0.944444	0.944444	0.833333	0.833333
5	60	M	60.4402	74.9015	67.3317	63.8908		5	60	M	0.555556	0.777778	0.888889	0.611111		5	60	M	1	0.944444	0.944444	1
6	21	M	25.4025	30.9698	32.8203	32.7952		6	21	M	0.333333	0.555556	0.722222	0.611111		6	21	M	1	1	1	1
7	24	F	128.841	128.289	140.451	137.414		7	24	F	3.72222	3.61111	4.05556	4.11111		7	24	F	0.611111	0.5	0.666667	0.666667
8	48	F	78.0854	100.836	80.8962	79.7489		8	48	F	3.27778	4.27778	3.38889	3.33333		8	48	F	0.888889	0.833333	0.944444	0.944444
9	21	M	35.8215	29.1571	24.9864	29.8497		9	21	M	0.722222	0.388889	0	0.222222		9	21	M	0.944444	1	1	1
10	71	F	137.537	121.083	140.875	111.237		10	71	F	1.5	1.38889	2.44444	1.66667		10	71	F	0.555556	0.722222	0.555556	0.666667
11	32	M	91.7627	88.6321	75.2322	94.3943		11	32	M	1.72222	1.5	1.44444	1.66667		11	32	M	0.722222	0.944444	0.944444	0.833333
12	27	M	70.1375	60.0851	95.3265	89.0267		12	27	M	0.833333	0.611111	1.83333	1.44444		12	27	M	1	1	0.722222	0.888889
13	35	M	54.303	55.4096	56.3453	55.6457		13	35	M	0.222222	0.111111	0.111111	0		13	35	M	1	1	1	1
14	22	F	96.4835	101.16	93.8612	102.902		14	22	F	2.88889	3.11111	1.83333	2.72222		14	22	F	0.944444	0.888889	0.944444	0.833333
PERCEPTION OF SPATIAL LAYOUT TASK
ECHO IDENTIFICATION								SCRAMBLED VS ROUTE IDENTIFICATION								STIMULUS IDENTIFICATION								ROUTE IDENTIFICATION
PPT-ID	AGE	GENDER	PreBlock1	PreBlock2	PostBlock1	PostBlock2		PPT-ID	AGE	GENDER	PreBlock1	PreBlock2	PostBlock1	PostBlock2		PPT-ID	AGE	GENDER	PreBlock1	PreBlock2	PostBlock1	PostBlock2		PPT-ID	AGE	GENDER	PreBlock1	PreBlock2	PostBlock1	PostBlock2
1	22	F	1	1	1	1		1	22	F	0.791667	0.916667	0.875	0.916667		1	22	F	0.633333	0.6	0.7	0.733333		1	22	F	0.611111	0.444444	0.666667	0.666667
2	38	F	1	1	1	1		2	38	F	0.791667	0.833333	0.875	0.875		2	38	F	0.533333	0.6	0.666667	0.666667		2	38	F	0.444444	0.555556	0.611111	0.611111
3	25	M	1	1	1	1		3	25	M	0.75	0.75	0.916667	0.875		3	25	M	0.633333	0.633333	0.733333	0.7		3	25	M	0.555556	0.555556	0.666667	0.666667
4	23	M	0.966667	0.966667	1	1		4	23	M	0.625	0.583333	0.833333	0.833333		4	23	M	0.533333	0.466667	0.5	0.566667		4	23	M	0.444444	0.388889	0.388889	0.5
5	60	M	0.966667	1	1	1		5	60	M	1	0.875	1	1		5	60	M	0.633333	0.7	0.733333	0.966667		5	60	M	0.444444	0.666667	0.555556	0.944444
6	21	M	1	1	1	1		6	21	M	0.708333	0.833333	0.958333	0.958333		6	21	M	0.433333	0.6	0.6	0.7		6	21	M	0.333333	0.555556	0.388889	0.555556
7	24	F	0.866667	1	1	1		7	24	F	0.625	0.583333	0.708333	0.833333		7	24	F	0.266667	0.333333	0.5	0.733333		7	24	F	0.166667	0.166667	0.444444	0.666667
8	48	F	1	1	1	1		8	48	F	0.666667	0.875	0.875	1		8	48	F	0.5	0.566667	0.666667	0.766667		8	48	F	0.5	0.444444	0.555556	0.611111
9	21	M	1	1	1	1		9	21	M	0.833333	0.833333	0.875	0.916667		9	21	M	0.466667	0.533333	0.633333	0.766667		9	21	M	0.333333	0.444444	0.555556	0.722222
10	71	F	1	1	1	1		10	71	F	0.75	0.833333	0.958333	0.916667		10	71	F	0.5	0.5	0.8	0.766667		10	71	F	0.388889	0.388889	0.666667	0.666667
11	32	M	1	1	1	1		11	32	M	0.833333	0.875	0.833333	0.791667		11	32	M	0.566667	0.566667	0.633333	0.566667		11	32	M	0.5	0.444444	0.555556	0.5
12	27	M	0.966667	1	1	1		12	27	M	0.791667	0.916667	0.916667	0.916667		12	27	M	0.5	0.633333	0.833333	0.8		12	27	M	0.388889	0.444444	0.777778	0.722222
13	35	M	0.866667	1	1	1		13	35	M	0.583333	0.791667	0.958333	1		13	35	M	0.5	0.533333	0.866667	0.9		13	35	M	0.388889	0.444444	0.833333	0.833333
14	22	F	1	1	1	1		14	22	F	0.75	0.708333	0.791667	0.875		14	22	F	0.433333	0.466667	0.666667	0.8		14	22	F	0.166667	0.277778	0.666667	0.833333
EE1	50	M	1	1				EE1	50	M	0.958333	1				EE1	50	M	0.933333	0.933333				EE1	50	M	0.944444	0.888889
EE2	35	M	1	1				EE2	35	M	1	1				EE2	35	M	0.9	0.8				EE2	35	M	0.833333	0.666667
EE3	24	M	1	1				EE3	24	M	1	0.916667				EE3	24	M	0.933333	0.866667				EE3	24	M	0.888889	0.888889
[truncated: 15 more columns]
